# Supplementary material for: The Heterogeneous Interplay Between Metabolism and Mitochondrial Activity in Colorectal Cancer
Source: J Pers Med. 2025 Nov 28;15(12):571. doi: 10.3390/jpm15120571 (PMC12734392; doi:10.3390/jpm15120571)
Supplement: Supplementary file 1 [file jpm-15-00571-s001.zip]

Archive with 1 entries (1 files):
- jpm-3958683-supplementary.pdf
